# Supplementary material for: Operational Status of Isolation Rooms in Emergency Departments and Patient Concentration in Higher-Level Emergency Departments in Daegu Metropolitan City and Neighboring Provinces, South Korea, during the COVID-19 Pandemic
Source: Int J Environ Res Public Health. 2023 Feb 10;20(4):3113. doi: 10.3390/ijerph20043113 (PMC9961030; doi:10.3390/ijerph20043113)
Supplement: Supplementary file 1 [file ijerph-20-03113-s001.zip]

Archive with 1 entries (1 files):
- ijerph-2143564-supplementary.pdf
